# Supplementary material for: Occurrence of Alternaria and Other Toxins in Cereal Grains Intended for Animal Feeding Collected in Slovenia: A Three-Year Study
Source: Toxins (Basel). 2021 Apr 24;13(5):304. doi: 10.3390/toxins13050304 (PMC8145452; doi:10.3390/toxins13050304)
Supplement: Supplementary file 1 [file toxins-13-00304-s001.zip]

Archive with 1 entries (1 files):
- toxins-1182075 SU layout.pdf
